# Supplementary material for: Knowledge, Attitudes, and Preparedness Regarding Marburg Virus Disease Among Healthcare Workers in Awi Zone Public Hospitals, Northwest Ethiopia: A Multicenter Cross-Sectional Study
Source: Trop Med Infect Dis. 2026 May 6;11(5):125. doi: 10.3390/tropicalmed11050125 (PMC13211424; doi:10.3390/tropicalmed11050125)
Supplement: Supplementary file 1 [file tropicalmed-11-00125-s001.zip]

Archive with 1 entries (1 files):
- tropicalmed-4217328-supplementary.pdf
